# Supplementary material for: A retrospective study of a weight estimation model for hospitalized bedridden patients based on anthropometric parameters
Source: PeerJ. 2026 Feb 9;14:e20698. doi: 10.7717/peerj.20698 (PMC12897344; doi:10.7717/peerj.20698)
Supplement: Supplemental Information 1 [file peerj-14-20698-s001.xls]

## Sheet: Sheet1
Number	姓名	Gender	Age	Height（cm）	Weight（Kg）	Upper Limb Circumference（cm)	Lower Limb Circumference(cm)	Waist Circumference（cm）	Abdominal Circumference（cm）	Hip Circumference（cm）
1	李常青	1	82	167	75	16.5	23
2	蔡贵华	2	51	160	66	16	20	86	86	96
3	李肖女	2	62	158	55	16.1	19.5	80	81	88
4	林创平	1	64	176	62	17	21.3
5	董莲喜	2	86	153	55	15.7	21.1
6	张燕	2	51	162	48	14.5	18	76	76	84
7	谈炳全	1	63	170	74	17.4	21.3	89	90	98
8	翁雪娟	2	78	151	80	17.2	24.7
9	张德	1	57	163	66	16.1	19.5	94	90	91
10	吴艺彬	1	23	168	57	14.8	20.5
11	梁子英	1	79	160	81	18.1	21.8
12	黄英晾	1	49	166	57	15.7	20.2	77	79	85
13	曹广波	1	42	175	58	15.5	19.8	78	78	88
14	卫顺宽	2	75	160	72	15.3	21.3
15	林志磊	1	73	163	78	17.3	22.6	98	99	96
16	黄春滨	1	69	166	70	16.6	21	90	92	91
17	李广梅	2	66	165	65	16	19.8	87	90	94
18	林贤雄	1	79	162	60	16.5	19.7	85	85	90
19	陈时光	1	69	170	58	15.6	19	83	85	87
20	李立欣	1	67	162	70	17.2	21.9
21	周伟君	1	67	170	60	15.3	20.3	80	81	86
22	程志伟	1	56	168	73	16.5	20.8
23	周国强	1	63	160	60	16.2	20.5	77	81	87
24	李定	1	26	165	100	18.6	24.5	111	113	104
25	范进江	1	56	168	70	15.7	24.2	90	92	93
26	许伟途	1	66	175	90	19.5	30.5
27	刘志伟	1	60	169	74	16.7	22.5
28	张杰凯	1	47	165	64	14.8	18.8
29	李秀珍	2	64	159	69.5	16.2	21.5	97	96	100
30	黄丽珍	2	77	157	78	17.5	27.6	102	102	110
31	梁燕桃	2	86	155	56	15.5	19.8
32	何焕英	2	87	150	60	16.7	22.5
33	严雪芳	2	56	153	57	15.5	22	80	84	94
34	刘凤娴	2	72	147	45.5	14.3	19.8	77	78	84
35	何兴华	2	74	156	83	16.3	25	107	107	108
36	刘素媚	2	38	160	65	14.5	20.8
37	邓锡更	1	61	169	70	16.6	22.5	89	90	93
38	廖坤带	2	50	152	47	14.7	19.9	75	77	85
39	石玉纯	2	31	157	65	15.7	20.8	96	96	101
40	林秋英	2	66	148	54	14.4	21.1	81	85	85
41	马炳华	1	33	172	76.5	17.1	22.8	90	93	98
42	陈月葵	2	88	147	58	14.5	21.9
43	何懿霞	2	73	145	63	16	22.6	95	100	99
44	周婷	2	60	160	53	15.8	19.8	85	87	94
45	王安仲	1	71	162	57	15.8	22.1
46	周军	1	60	179	74	16.8	21.8
47	沈哺哉	1	74	173	58	15.9	20.5	82	82	89
48	胡永平	1	76	172	73	17.5	22.3	90	91	93
49	郑纪惜	1	55	153	56	14.3	19.2	83	88	97
50	黄少波	1	68	153	65	15.4	22.8	91	91	108
51	梁碧红	2	60	158	61	16.5	19.2
52	甄惠华	2	64	157	54.5	15.5	17.3	80	81	89
53	张桂霞	2	48	164	59	14.5	21.4
54	梁碧儿	2	64	153	68	18.2	21	95	96	99
55	梁松柏	1	75	174	80	16.8	23	93	95	96
56	罗金雄	1	73	163	63	16.1	20	85	85	91
57	董希罴	1	52	170	92	17	22.5	107	107	100
58	马丽华	2	68	159	62	15.1	21.2	93	96	98
59	周明玉	2	37	162	68	14.5	22.8	80	82	94
60	焦健华	1	77	172	71	16.7	22	91	91	92
61	吴四兰	2	74	158	60	15	21.5
62	谭剑云	1	62	165	50	15.1	19
63	谭铭星	1	39	170	86	16	22.6
64	陈卫民	2	54	160	48	13.6	19
65	甄丽红	2	59	164	77	16.5	22.5
66	李燮尧	1	81	162	70	16.7	19.2
67	伍雁萍	2	31	171	77	17	25.7
68	曾慧	2	44	156	86	15	20.5
69	冯玉枝	2	60	140	38	13.8	18	62	62	80
70	刘成开	1	83	156	64	16.8	20.8
71	冯带好	2	65	150	51	15.7	21.5	82	84	88
72	易泽珍	2	58	150	43	14.7	18.8
73	符伟南	1	68	168	65	16.7	21.8	85	85	88
74	谭昊	1	60	170	94	17	22.5	105	108	107
75	陆永祥	1	50	169	80	19	20.8	92	94	95
76	曹金莲	2	55	155	56	13.7	20
77	卢穗生	2	77	158	69	16.2	22.2	95	95	103
78	王李龙	1	33	173	80	15	21.5
79	吴金姣	2	61	156	45	14.4	15.3	74	74	81.5
80	罗翠齐	2	75	151	53.5	14.3	20.6	77	77	88
81	陈瑞冰	2	59	152	42	14	18	70	71	82
82	李新科	1	52	173	90	17	21.5	105	108	105
83	吴创希	1	69	155	60	15.4	20
84	何顺就	1	76	160	65	15.3	21.2
85	张少英	2	52	153	44	14.5	20.8	66	67	82
86	程志坚	1	66	170	75	17	21.5	92	95	92
87	彭甜光	1	87	168	67	15.5	20	80	81	90
88	黄华荣	1	57	172	57	15.7	20.2
89	莫沛光	1	84	168	76	18.1	24.8	93	95	96
90	陈少娴	2	66	160	66	14.2	21	83	86	94
91	陈征	1	34	169	70	16	18	85	85	88
92	韩一晗	2	38	156	84	15	23.2	107	109	107
93	梁若冰	2	59	160	81	16.7	23.2	103	106	109
94	许惠明	2	71	165	92	17	22	112	117	117
95	岳俊有	2	69	150	50	15.5	19	75	75	85
96	陈佩芬	2	51	159	50	15.1	20.5
97	王宝泉	1	42	170	101	17.3	23.3
98	王珊	2	70	151	41	15	18.2
99	黄丽清	2	71	158	67.5	17	22
100	马玲	2	53	165	73	16.1	20.8
101	蔡冬梅	2	60	153	46	14.5	19.5
102	雷桂梅	2	60	153	68	16.8	23.1	90	91	100
103	伍润坤	2	66	165	76	15.7	22	100	103	100
104	绍培建	1	67	169	67	15.5	21.8	80	81	87
105	吴小宇	1	58	168	75	17.5	20.5	95	95	92
106	吴许均	1	79	170	70	16.2	22.8	90	90	95
107	黎锐祥	1	68	168	75	16.8	21.5	95	96	94
108	吴少美	2	60	156	62	15.1	20.5	83	86	90
109	劳桥忠	1	68	172	59	164.4	20.7	83	84	87
110	吴恋珠	2	66	155	60	17.2	21.5	90	92	96
111	杜少贤	2	54	161	64	14.8	19.1	89	91	94
112	廖少穗	2	64	163	62	16	19.3	83	83	95
113	潘志伟	1	57	178	80	16.7	21.6	90	93	99
114	吴文涛	1	59	169	58	15.7	20	77	77	86
115	温养森	1	65	176	76	17.5	23	86	88	93
116	麦瑞奇	1	64	172	65	16.7	20.8	83	84	90
117	卢桂铨	1	59	159	62.5	15.5	20.8	89	92	92
118	罗丽英	2	73	156	64	15.3	20.6	88	90	94
119	李振荣	1	87	170	58	15.7	19.6
120	张福	1	37	168	70	16.3	21.6	88	88	95
121	梁桂棠	11	64	173	57	16	20.5	74	74	86
122	吴清群	2	66	150	55	16	18	80	80	85
123	彭政贵	1	67	160	66	16.5	21.8
124	邓德术	1	40	170	65	15.7	21.5	83	85	88
125	黄关伙	1	84	173	80	16.5	21.5
126	邓志修	1	65	165	60	15.3	21.2	85	85	90
127	林少富	1	53	169	70	16.8	24	85	88	94
128	陈灿成	1	59	172	84	18	23.1	100	102	97
129	叶兆水	1	55	180	60	16.4	21.3	82	82	86
130	徐柳捷	2	46	133	42	12.5	17.1	80	83	82
131	庄敦兴	11	57	172	69	17.3	20.2	91	93	93
132	赖为其	1	55	172	75	17	21.5	92	92	94
133	卢湛波	1	51	172	63	16.8	22.2	80	81	88
134	廖光明	1	69	160	44	14.7	17.7	70	70	75
135	叶伟全	1	61	170	70	17	21
136	邱玉君	2	88	146	66	17	19.4	100	102	100
137	张志能	1	33	170	56	15.5	23.2	73	75	83
138	霍妍娴	2	59	166	105	16.5	26.5
139	谢家文	1	82	160	66	17	21.5
140	倪小花	2	35	160	63	15	21.2
141	郭少群	2	58	152	89	17	21.8
142	吴志霖	1	61	153	50	15.2	20	78	79	82
143	廖庆莲	2	55	153	55	14.7	19.8
144	陆国基	1	72	162	63	15.7	21.2
145	吴奕球	1	49	164	56.5	15	20	78	78	88
146	李荣驹	1	62	160	68	16.6	20.3	90	94	95
147	樊育瑕	2	41	152	57.5	14.5	19.8	82	84	88
148	胡荣森	1	36	170	62	15.1	20.8	73	73	85
149	谭小云	2	81	150	60	15	19.2
150	龙章富	1	60	164	91	17.8	22.7	100	103	100
151	黄智健	1	40	170	65.5	14.7	19.2
152	黄毅彦	2	49	157	67	15.3	22.3
153	崔兆花	2	56	165	75	17.4	23.8
154	刘嘉鸣	2	48	150	40	14.7	19.2
155	卢永财	1	65	158	51	15	19.5
156	陈颖	2	30	153	42	13.3	17.5
157	陈德伟	1	64	168	57	15.2	20.8
158	苏碧君	2	70	160	80.5	18	26.6
159	陈建权	1	74	165	65	15.8	22.5	86	86	91
160	余彩云	2	71	155	50	14.3	18	82	85	87
161	周凤群	2	79	147	55	14.7	21.5	83	83	87
162	王少珍	2	86	149	53	14.1	18	78	78	84
163	黄中印	1	73	163	65	17	21.5	90	92	94
164	关则明	1	69	180	83.5	18	24.3	95	100	101
165	邓建容	2	71	158	50	13.7	19	76	78	83
166	钱惠群	2	49	164	69	15.2	21
167	谭小云	2	55	164	59	14.3	20.2
168	陈淑妍	2	26	160	62	14.5	21.5	84	85	92
169	崔道军	1	47	166	68	17.4	21.6	90	92	93
170	陈仲昌	1	68	160	64	16	20	87	87	91
171	徐秀群	2	71	155	50	15.8	18.4
172	何洁群	2	71	161	56	14	18.5	85	85	92
173	陆美霞	2	72	140	46	14	18	74	74	86
174	邝永平	1	38	170	66	16	21.6	88	89	92
175	梁满洪	1	64	170	62.5	18	22	92	92	94
176	王培燊	1	78	162	62	15.3	21.6	83	83	89
177	焦建华	2	63	162	80	17	24.3	100	102	108
178	陈桂霞	2	46	150	55	14.5	19.2	83	83	86
179	黄柔珍	2	60	152	62	15	18.8	86	90	100
180	叶永光	1	53	168	81	17	21	94	96	101
181	何贤斌	1	88	168	72.1	17.5	20.8
182	王紫依	2	15	159	66	15.5	23	83	86	102
183	梁彦	2	38	157	50	15	19
184	张树女	2	41	160	68	16	20.8
185	凌家月	2	31	160	97	15.9	23.3
186	杨自雄	1	64	170	71	16.8	21.4	90	90	93
187	朱沛全	1	65	165	81	17.1	22	98	100	105
188	何善章	1	83	175	61	16.2	19.5	76	76	85
189	颜鉴雄	1	65	173	70	17.1	21	81	81	93
190	巫翠琼	2	58	153	55	14.6	18.9
191	梁结群	2	61	150	50	15.5	18.4
192	伍凤娴	2	85	148	55	15.7	18	89	89	93
193	范奕兰	2	45	162	61	14.8	19.2
194	龙辉	1	35	166	81.7	17	21.3	103	106	101
195	严培珍	2	74	155	47	15.2	18.5	79	79	86
196	杨素芹	2	61	162	62	15.7	20.5	82	84	95
197	梁甫兵	1	54	168	78	17.5	20.7	93	95	100
198	任敬忠	1	61	164	54	15	19.2	71	71	82
199	黄彩英	2	88	155	64	15.5	19.3	85	88	90
200	胡梦诗	2	27	160	66	14.9	21.3
201	何永昌	1	55	178	62	19.1	21.2	81	81	91
202	叶小锋	1	43	175	68	16.2	22.3	85	85	89
203	高翠霞	2	59	158	55	15.2	19.5	81	83	89
204	张建东	1	61	170	76	18	22	90	94	101
205	王维扬	1	71	172	54	16	21.8	75	75	83
206	罗金娥	2	67	155	47	14.6	19	75	76	83
207	罗桂枝	2	81	160	49	15	18.2	75	76	83
208	黄秀金	2	84	150	62	15.6	21.5	89	89	104
209	朝雨杏	2	25	164	55	14.5	21.2	69	69	88
210	张示英	2	63	153	55	16	20	80	83	89
211	李嘉文	2	36	160	58	15.8	17.5	74	75	88
212	胡英华	2	43	161	66	14	21.2	85	85	91
213	李功钜	1	77	158	56	16.2	19.8	79	80	85
214	吴家希	2	23	151	73	16	22	90	93	102
215	申亮	1	42	176	103	17.4	24	110	114	107
216	谭妹	2	72	156	51	14	17.2	85	85	88
217	刘旋	1	50	178	61.5	15.5	21.1	74	74	84
218	许倩	2	32	152	43	13	16.8	70	73	80
219	范桂引	2	50	145	61	17	18.4	82	84	97
220	李思茗	2	25	165	60	13.2	18.8	74	74	84
221	叶丽婵	2	65	147	41	15	19.5	66	66	81
222	郑江慧	2	36	155	50	15	20.2	73	73	87
223	林小金	1	62	163	77.5	18.7	22	91	94	96
224	陈如英	2	74	156	55	15	19.3	87	88	89
225	张义才	1	42	171	71	16.5	19.8	85	87	95
226	杜尧辉	1	58	163	78	19	22	95	99	96
227	黄壬生	1	80	164	54	16	20.8	76	77	86
228	张曾帆	1	37	171	81	17.2	21.5	97	97	98
229	区伟媚	2	36	160	67	15.5	20	82	84	95
230	贺孝皎	1	43	170.5	78	17.8	24.2	97	99	100
231	谢树春	1	49	162	77	16	20	92	95	96
232	陈宝楼	2	54	159	68	16	22	92	93	100
233	董莲喜	2	86	152	85	16	19.2	88	90	92
234	江翼勉	2	32	156	47	13.2	18.5	65	65	87
235	贾莲芳	2	51	160	49	15	20	73	76	86
236	董志威	1	67	180	76	17.2	22.3	90	92	100
237	谭光娥	2	42	160	69	15.7	21	85	86	98
238	黄锦良	1	66	168	50	16.1	20	69	69	79
239	肖玉华	2	78	152	64	15.2	22.2	89	92	96
240	吴锦标	1	54	167	65	15.8	19.8	87	89	89
241	傅利君	2	53	162	63	15	20.1	85	85	92
242	卢松林	1	68	164	64	15	20.5	85	88	90
243	林翠萍	2	61	168	82	15.7	24	101	103	103
244	李立欣	1	67	162	70	16.7	21.8	95	97	91
245	吴慧仪	2	49	162	58	14.9	20.3	80	83	93
246	黄荣基	1	74	161	67	17	20	94	97	92
247	梁瑞萍	2	67	153	53	14	19	78	79	86
248	梁丽萍	2	76	160	66	16.8	22	98	98	97
249	何增荣	1	59	168	63.5	16.8	20.2	81	81	90
250	伍惠兴	2	64	157	85	16.5	24	100	100	109
251	胡溢辉	1	60	165	65	16.7	20.5	89	91	95
252	伍金娇	2	63	148	48	14	19.2	79	81	81
253	陈静璇	2	14	164	45	13.7	20.3	62	64	78
254	陈楚吟	2	62	150	51	15	19	80	81	83
255	黄钰芝	2	30	169	77	16.7	24	81	83	99
256	王仁珍	2	72	157	77	15.8	21	105	109	104
257	陈土群	1	55	163	60	15.8	19.5	83	84	86
258	苏婵如	2	68	155	59	15.7	20.5	93	95	90
259	郑彩如	2	36	155	41	13.5	16.7	68	69	84
260	梁润东	1	54	167	87	17.2	22.5	96	100	102
261	黄秋霞	2	71	162	73	16.2	24	98	98	96
262	冉碧清	2	68	156	65	17	20.3	97	89	88
263	禤瑞灿	1	86	167	70	19.2	22.5	94	94	95
264	张建良	1	60	156	51	15.7	19.7	65	67	74
265	邝解	2	80	150	51	14.7	18.8	82	85	86
266	谢国耀	1	58	163	68	16	20.8	85	88	94
267	何志英	2	50	148	55	14.1	22.4	82	82	90
268	巫翠琼	2	58	151	51	14.5	18.5	72	74	86
269	林桂	2	72	142	48	14.2	19	87	88	89
270	刘瑞珍	2	80	158	56	17.2	21	76	78	90
271	霍锦权	1	59	165	50	16	20	76	76	82
272	吴凤琼	2	70	158	60	16	21.3	94	94	95
273	叶有生	1	70	165	62.5	16.2	20.5	85	89	87
274	莫诗聪	1	33	175	95	17.8	24	103	106	107
275	郭兆其	1	59	176	75	18	22.5	92	92	99
276	陈同远	1	65	170	71	17	20.5	94	94	95
277	吴汉光	1	54	163	37	14.5	17.5	64	64	78
278	王带娣	2	62	148	47	15.5	20	76	78	85
279	徐月明	1	65	170	75	16.5	22	93	96	100
280	陈书宪	2	68	159	56	14.7	18.5	80	81	90
281	刘丽扬	2	67	167	58	16	20	79	79	94
282	赵耿新	11	40	170	70	16	21.3	83	83	91
283	张罗水	1	69	165	62	16.7	21	85	85	91
284	廖慧敏	2	46	155	66	14.8	21	83	83	94
285	梁耀辉	1	64	160	60	16.5	20.7	84	85	94
286	林添娣	2	78	155	53	15.5	19	91	91	93
287	梁丽波	2	52	160	66	15.4	20.7	84	84	94
288	黎翠翎	2	78	148	63	16	21	94	95	96
289	李伟贤	11	67	175	68	17	21	81	83	91
290	罗可丹	2	62	161	53	16	18.8	79	80	85
291	邢伟	1	38	180	87	17	23	91	91	93
292	周树勋	1	68	168	68	16.3	21.3	87	89	94
293	甘顺平	1	33	160	60	14.8	19.7	77	77	84
294	程月银	2	68	152	55	14	17.5	93	95	89
295	蔡贵华	2	52	160	65	15	20	84	84	96
296	毛天润	1	28	180	86	16.5	22	96	96	98
297	康文辉	1	67	158	54	18	19.7	80	80	83
298	佘秋亮	1	71	153	64	17	20	95	100	97
299	蔡惠娟	2	70	153	64	16	20	90	92	94
300	杨浩洪	1	60	175	83	17	22	95	98	100
301	杜丽娟	2	58	164	68	15	20	89	91	95
302	陈彩莲	2	77	155	60	16	21	88	90	99
303	陈耀成	1	68	168	67	17	22	85	90	90
304	何淑珊	2	76	155	56	15	18.8	88	89	92
305	胡玉珠	2	65	163	84	16.5	23.5	104	106	107
306	李志毅	11	62	175	76	18	21.8	92	95	96
307	张俊英	2	69	162	62	16.5	25.2	81	84	93
308	林伟雄	1	54	180	68	15.5	21	84	84	91
309	黄佐会	2	49	158	62	15	20.8	83	83	93
310	周一萍	1	77	168	54	15.5	19.5	80	80	85
311	杨海江	11	55	170	63	16	21.5	88	88	98
312	刘焱	1	37	170	72	15.5	20.7	84	86	94
313	郭启琮	2	73	165	52	14.3	19.3	77	77	91
314	邓佩华	11	68	170	81	17.5	21.5	95	95	99
315	郑焕贞	2	73	152	55	15.3	19.2	81	83	92
316	邝竞昆	1	36	173	85	16.5	22.5	95	99	100
317	黄杵元	11	59	172	75	18	22.5	93	96	96.5
318	雷光	1	78	162	62	16	22.1	83	84	92
319	黎博群	1	66	165	62.5	16	21	85	87	88
320	周君亮	11	58	163	52	16.7	19.5	73	73	83
321	杨积维	1	66	170	50	15.7	20.8	70	71	88
322	曾辉武	1	41	171	76	16.5	25	90	92	96
323	谢洁仪	2	54	160	55	15.7	21	80	80	89
324	胡美齐	2	47	160	48	14	18.1	70	71	83
325	江宁心	1	51	160	60	16.5	19.8	86	88	87
326	何文霞	2	46	160	65	16	20.8	81	81	95
327	吴木合	1	65	153	41	15	18	68	68	78
328	何文照	1	63	167	75	16.8	22.8	96	100	102
329	黄玉珍	2	69	148	48	14	19	74	76	82
330	雷雪英	2	58	166	68	17	22	848	84	98
331	孟卡嘉	2	67	153	47	14	17.1	76	76	83
332	朱龙武	11	62	169	64	16.6	20.1	88	91	92
333	何月珍	2	73	150	68	15.5	20.7	95	95	101
334	洪跃泉	1	65	178	83	18.5	22	96	100	100
335	项宗玉	2	67	149	40	14.5	17.5	69	71	82
336	顾杰	1	79	158	56	15.5	19.8	82	82	90
337	谢锦莉	2	66	156	62	15.2	19	90	92	97
338	王仍亮	1	69	176	89	18	23.5	96	98	99
339	贺小东	1	66	169	66	16.5	20	85	87	91
340	徐穗生	1	69	163	57	15.5	21	80	82	89

## Sheet: Sheet2
Number	Gender	Age	Upper Limb Circumference（cm)	Lower Limb Circumference(cm)	Waist Circumference（cm）	Abdominal Circumference（cm）	Hip Circumference（cm）
								Height（Kg）	Weight（Kg）	Upper Limb Circumference（cm)	Lower Limb Circumference(cm)	Waist Circumference（cm）	Abdominal Circumference（cm）	Hip Circumference（cm）
1	1	81	15.3	19	89	90	84	61	161	15.2	19.2	90	90	84
2	1	59	15.7	19.1	64	65	81	47	170	15.7	19	65	65	81
3	1	87	15.7	20	91	93	88	63	160	15.7	20.1	91	92	88
4	2	51	14.8	18.9	66	66	84	48	160	14.8	19	67	68	85
5	1	79	17.7	21.5	89	89	95	70	165	17.7	21.5	89	89	95
6	2	75	14.5	18.8	90	91	97	62	155	14.6	19	91	91	97
7	2	47	16	20	86	89	93	62	155	16	20	86	90	93
8	2	57	14.7	17.5	65	63	76	40	162	14.7	17.5	65	63	76
9	2	49	13.2	19.8	61	61	78	38	150	13.2	19.5	60	60	76
10	2	58	13.7	18.5	65	65	86	42	149	13.7	18.5	65	64	86
11	1	58	18.5	19.2	81	83	84	58	152	18.5	19	82	83	84
12	2	77	15	22.5	83	86	91	58	161	15	22.3	83	86	90
13	2	23	14.3	21.5	86	86	94	68	160	14.5	21.6	87	88	94
14	2	69	14	17.7	75	76	81	43	148	14	17.5	74	76	80
15	2	61	16	19.3	87	88	90	64	157	16	19.1	86	87	90
16	11	86	15.8	21	89	89	90	62	165	15.8	21	89	89	90
17	1	72	15.7	21.2	86	85	87	61	157	15.6	21	86	85	87
18	1	38	15.1	20.8	76	77	85	61	171	15.1	20.6	76	77	85
19	2	86	17.1	24.2	93	94	100	73	152	17	24	93	93	100
20	2	47	14.5	18.9	83	83	89	60	155	14.3	18.6	83	83	89
21	2	82	16.3	19.8	97	101	97	56	154	16.1	19.7	96	100	96
22	2	67	18	22.8	107	108	110	82	162	18.1	22.6	106	108	110
23	2	74	13.7	24.5	95	95	102	64	155	13.7	24.4	94	94	100
24	2	69	15.2	18.9	75	76	84	49	152	15	18.9	75	76	84
25	2	77	15	18.8	75	78	83	45	152	15.1	18.6	75	78	83
26	2	67	14.8	18	66	67	80	44	148	14.7	18	66	66	80
27	1	64	14.5	18.3	74	74	83	51	162	14.3	18.3	73	73	82
28	2	78	14.5	19.2	93	95	103	65	152	14.5	19	93	94	102
29	2	64	15.5	21	94	94	99	60	150	15.5	21	94	94	99
30	1	84	15	18.3	74	74	81	49	162	15	18.1	74	74	80
31	1	80	16.2	21.8	86	88	90	57	167	16	21.6	85	88	90
32	2	72	15.5	18.5	72	73	80	45	155	15.3	18.6	72	73	79
33	2	62	15	19.5	76	76	85	57	158	15	19.5	76	76	84
34	1	74	18	23.5	91	91	95	81	183	18.2	23.5	91	91	95
35	2	79	14.2	16.2	90	90	93	56	156	14.2	16.2	90	90	93
36	2	64	14	17.6	76	76	84	51	152	14.1	17.5	76	76	84
37	1	75	15.7	18.8	83	84	86	62	170	15.6	18.6	83	84	86
38	2	70	16.1	19.8	85	86	96	59	159	16	19.8	85	86	96
39	2	69	13.7	17	76	76	87	46.5	156	13.5	17	76	77	87
40	2	80	14.8	23.4	98	98	100	73	158	14.6	23.5	98	98	100
41	2	75	13.5	18	74	77	83	46	148	13.8	18	74	77	83
42	1	65	15.8	20	89	91	93	64	160	15.5	20	89	91	93
43	2	63	15.1	19.3	78	78	90	56	143	15.1	19.3	78	78	90
44	2	58	14.8	19.1	80	81	90	63	165	14.8	19.1	81	82	90
45	2	61	14.3	18.5	83	85	88	58	158	14.3	18.5	83	85	88
46	2	70	14.2	18.9	87	88	90	53	150	14.2	18.9	88	88	90
47	2	89	15	21.6	92	94	91	65	150	15	21.6	92	94	92
48	2	57	14	19.2	71	71	84	50	155	14	19.2	71	71	84
49	1	41	15	18	83	83	90	58	165	15	18	83	83	90
50	1	59	16.5	24	97	104	104	89	173	16.5	24	97	104	104
51	2	61	13.1	18.1	80	81	86	49	158	13.1	18.1	81	81	86
52	2	63	15.1	21	82	85	90	61	170	15.1	21	83	85	90
53	2	60	13	18.7	80	81	90	58	143	13.1	18.7	80	81	90
54	2	76	15.2	19.7	91	93	99	65	153	15.2	19.7	91	93	99
55	2	46	13.5	15.5	67	71	84	51	155	13.5	15.5	67	71	84
56	1	60	13	20	66	68	80	48	157	13	20	66	68	80
57	2	80	15	21.5	83	86	94	59	158	15	21.5	83	86	94
58	2	83	13	20.5	91	94	94	53	153	13	20.5	91	94	94
59	2	54	16	19.7	78	80	90	61	158	16	19.7	78	80	90
60	1	74	15	22	106	104	102	83	168	15	22	106	104	102
61	2	65	15	20	89	92	97	65	165	15	20	89	92	97
62	1	25	16	24	88	89	94	88.5	170	16	24	88	89	94
63	1	69	15	21.5	96	97	98	65	167	15	21.4	96	97	97
64	1	59	14	18.2	75	75	92	57	160	14	18.2	75	75	92
65	1	84	13.5	18	75	77	84	56	161	13.5	18	75	77	84
66	1	55	15	22.2	82	84	94	68	172	15	22.2	82	84	94
67	1	53	14	22.5	97	95	96	85	174	14.1	22.5	97	95	96.5
68	2	72	14	22.8	100	100	104	68	153	14	22.8	100	100	104
69	2	83	12	22.3	89	91	100	58	141	12	22.3	89	91	100
70	1	70	13	16	67	72	102	46	163	13	15.9	67	72	101
71	1	47	15.5	19.5	89	88	92	64	178	15.5	19.5	89	88	92
72	1	37	15	23	93.5	93	96	77	175	15	23	93.5	93	96
73	1	37	15	26.7	94	96	98	84	178	15	26.6	94	96	97.5
74	2	68	13	22.2	89	90	98	62	158	13	22.2	89	90	98
75	2	80	12	19	86	89	96	52.5	150	12	19	86	89	96
76	1	76	15	18	97	97	99	70	160	15	18	97	97	99
77	1	72	15	19	90	90	100	68	170	15	19	90	90	100
78	2	61	13	17.4	86	86	95	47.5	145	13	17.4	86	86	95
79	2	79	17	20.3	80	86	90	48	145	17	20.3	80	86	90
80	1	57	16	22.5	73	74	84	58	168	16	22.5	73	74	84
81	2	71	15	16	74	77	89	52	160	15	16	74	77	89
82	1	58	15	19	97	99	108	80	169	15	19	97	99	108
83	2	74	15.5	21	96.5	97	105	65	156	15.4	20.9	96.5	97	104
84	2	66	15	18	89	90	95	58.5	156	15	18	90	90	95
85	2	83	15	19.7	92	95	100	58	153	15.5	19.7	93	95	100
86	2	83	14.5	20	75	80	91	47.5	155	14.5	20	75	80	91
87	1	70	16.8	22	87	83	92	67	172	16.8	22	87	83	92
88	2	75	20	23	103	107	108	73	142	14	19.3	73	87	88
89	2	33	14	19.3	73	87	88	51	154	14	19.3	73	87	88
90	1	58	16.4	20.5	77	88	92	61	174	16.4	20.5	77	88	92
91	1	59	16	20	95	93	90	75	170	16	20	95	93	90
92	2	64	15.7	20.8	92	90	98	65	158	15.7	20.8	92	90	98
93	2	53	17	20.4	90	94	97	66.5	153	17	20.4	90	94	97
94	1	75	16	21	93	92	93	68	169	16	21	93	92	93
95	2	42	16	21	100	99	100	75	152	16	21	100	99	100
96	2	58	17.5	22	87	84	91	64	160	17.5	22	87	84	91
97	1	62	15.2	19.3	82	80	85	59	163	15.2	19.3	82	80	85
98	2	62	16	19	84	89	94	64	160	16	19	84	89	94
99	2	50	15.1	21	85	78	82	53	155	15.1	21	85	78	82
100	1	75	15	22.3	78	78	85	54	166	15	22.3	78	78	85
101	1	29	16	21	96	98	99	78	165	15.8	20.8	96	97	99
102	2	23	15	21.1	98	98	102	75	155	15	21.1	98	99	102
103	2	78	15.2	20	80	82	95	62	155	15	19.5	80	81	94
104	1	74	17.3	24	102	102	105	85	178	17.3	23.6	100	101	105
105	2	64	14.4	19.5	76	77	91	40	156	14.3	19.2	75	76	90
106	1	62	16	21.2	85	87	98	60	168	16	21	85	86	97
107	1	54	16.4	20.1	90	91	96	69	163	16.4	20	89	90	96
108	2	54	15	19.5	105	106	107	81	158	15	19.5	104	105	107
109	1	50	16.5	20	76	78	84	59	174	16.5	19.8	75	76	83
110	1	42	17	21.5	95	97	97	79	168	17	21.5	94	96	96
111	2	57	15	20.8	98	99	100	15	20.8	15	20.8	98	99	100
112	1	74	17	22.5	103	106	99	85	168	17	22.5	103	105	99
113	2	69	14	20	83	83	84	44.5	152	14	20	83	83	84
114	1	69	16.7	22	96	98	96	73	158	16.7	22	96	97	96
115	2	66	14.5	18.6	74	76	81	42	151	14.5	18.6	74	76	81
116	1	61	15.8	18	70	70	78	49	157	15.8	18	70	70	78
117	2	71	16	18.8	78	79	89	56	162	16	18.8	78	79	89
118	2	44	13.2	19.8	80	83	91	55	157	13.2	19.8	80	82	91
119	1	34	17.6	23.4	95	95	104	94.5	197	17.6	23.4	95	95	103
120	1	70	17	21.6	80	81	88	65	165	17	21.6	80	81	88
121	2	52	16.6	21.7	85	87	96	71	165	16.6	21.7	84	85	95
122	2	51	15.2	21.5	94	96	110	77	156	15.2	21.5	93	95	108
123	2	79	14.5	19	86	88	92	70	145	14.5	19	86	87	90
124	1	61	18	21.5	93	94	96	73	168	18	21.4	93	93	95
125	2	57	14.3	19.5	78	80	80	44	156	14.3	19.5	78	79	80
126	1	69	16	19.2	82	84	90	63	169	16	19.2	82	84	90
127	1	81	15.2	17.8	78	78	86	50	165	15.2	17.8	77	77	86
128	1	75	16.8	20.4	80	81	90	65	161	16.8	20.4	80	80	90
129	2	77	17.1	21.8	88	90	96	65	160	17.1	21.8	88	90	96
130	2	54	14.3	18	80	80	86	52	158	14.3	18	79	79	86
131	2	46	13.5	19.7	62	62	80	40	156	13.5	19.7	62	62	80
132	2	71	13.5	17.7	67	69	80	38	155	13.5	17.7	67	69	80
133	1	73	17.3	21.5	77	78	86	58	162	17.3	21.5	77	77	85
134	2	59	13	19.2	62	63	73	38	155	13	19.2	61	62	72
135	2	69	16.7	21.5	92	95	94	65	160	16.7	21.5	92	94	94
136	2	28	15.2	19.4	88	89	89	68	162	15.2	19.2	88	88	89
137	1	67	15	18	64	64	76	48	168	15	18	64	64	76
138	1	66	16.1	19.2	82	82	84	62	173	16.1	19.2	80	80	84
139	1	68	18.2	23	104	104	101	87	175	18.2	23	103	104	101
140	1	84	16.8	22	93	95	93	75	167	16.8	22	93	94	91
141	1	76	16	19.2	70	70	82	53	160	16	19.2	70	70	82
142	1	67	18.5	20	110	114	102	80	159	18.5	20	109	112	102
143	1	54	15.5	20	78	79	90	62.5	173	15.5	20	78	79	88
144	2	69	17	21	90	91	99	63	158	17	21	90	90	98
145	2	80	15.2	20.7	86	88	95	56	145	15.2	20.7	85	87	95
146	1	38	17	21.8	93	94	100	81	168	17	21.8	93	94	100
147	2	62	15.2	20.7	95	99	107	75	159	15.2	20.7	94	97	105
148	2	53	13.5	19.5	76	76	87	52	165	13.5	19.5	76	76	87
149	1	41	18.7	26	102	103	105	94	165	18.7	26	100	102	105
150	1	52	17	21	93	96	101	80	174	17	21	93	96	101
151	1	66	17	20	94	95	99	78	174	17	20	94	94	98
152	2	70	15.5	20.3	84	86	95	59	160	15.5	20.3	84	85	95
153	1	55	16.3	20.5	95	95	96	73	168	16.3	20.5	94	94	96
154	1	84	15.4	18.2	76	76	85	50	160	15.4	18.2	75	75	85
155	1	61	16.4	20.4	90	90	94	65	163	16.4	20.4	90	90	94
156	1	65	16.1	20.1	75	77	86	60	172	16.1	20.1	75	76	85
157	2	50	14.7	20.1	76	77	91	59	153	14.7	20.1	75	76	91
158	1	73	17.2	22.1	113	115	111	102	173	17.2	22.1	113	115	111
159	1	60	16.5	19.8	83	85	92	59	165	16.5	19.8	82.9	84.5	91.5
160	1	57	16	19.7	74	74	86	60	175	16	19.7	73	73	86
161	2	74	16	22	84	84	91	63.5	164	16	22	84	84	91
162	1	84	18.2	19.9	85	86	92	66	168	18.2	19.9	85	86	92
163	2	66	15.5	20.6	90	90	98	65	155	15.5	20.6	89	89	97
164	2	68	13.3	16.8	69	70	83	44	160	13.3	16.8	69	70	83
165	2	75	16.5	19.7	85	85	93	61	152	16.5	19.7	85	85	93
166	1	47	17	21.7	89	90	92	72	170	17	21.7	89	90	92
167	1	76	16.2	20.3	83	85	89	60.5	166	16.2	20.3	83	83	88
168	2	61	15.5	20	93	94	96	63	152	15.5	20	91	93	96
169	1	49	14.6	20.5	84	84	85	61	163	14.6	20.5	84	84	85
170	1	66	16.1	19.8	91	92	85	62.5	168	16.1	19.8	91	92	85
171	11	77	16.1	19.3	88	88	90	54	160	16.1	19.3	88	88	90
172	2	59	16	17	80	80	85	47.5	149	16	17	80	80	85
173	1	25	16.5	22	91	91	94	78.5	170	16.5	22	91	91	94
174	2	27	14	20	73	74	90	53	156	14	20	73	73	90
175	2	74	14	19.5	87	87	96	66	163	14	19.5	86	86	96
176	1	59	14.8	17	72	73	83	50	163	14.8	17	72	73	83
177	2	59	16.2	18.3	74	74	85	50	154	16.2	18.3	74	74	85
178	1	70	17	19.2	83	83	90	60	172	17	19.2	83	83	90
179	1	60	17.1	20	70	70	83	55.5	170	17.1	20	70	70	82
180	2	63	14.5	17.8	78	79	85	50	158	14.5	17.8	78	79	85
181	1	37	15.7	19	79	79	87	61.5	170	15.7	19	79	79	87
182	1	55	17.8	20.5	86	86	97	67	164	17.8	20.5	86	86	97
183	1	66	19	23.5	105	107	101	88	170	19	23.5	104	105	101
184	1	61	17	22	98	101	94	74	162	17	22	98	101	94
185	1	70	16.5	19.3	75	75	86	51	160	16.5	19.3	75	75	86
186	2	47	13	17	65	66	81	41	152	13	17	65	65	81
187	2	49	14.5	18.1	72	72	85	51	160	14.5	18.1	72	72	85
188	1	47	18.5	22.1	73	75	89	64	168	18.5	22.1	73	74	88
189	2	56	15.5	20.5	100	102	96	79	169	15.5	20.5	100	102	96
190	1	47	18.5	22.6	100	101	105	90	175	18.5	22.6	100	100	105
191	2	18	14.8	21.2	77	77	96	60	168	14.8	21.2	77	77	96
192	1	52	15	19.5	79	81	85	61	170	15	19.5	79	81	85
193	2	27	14.3	18.3	71	71	87	52	155	14.3	18.3	71	71	87
194	2	71	15.5	19.5	80	80	92	58	158	15.5	19.5	79	79	92
195	2	69	15.2	20	90	90	97	61	145	15.2	20	90	90	97
196	1	69	15.5	20	88	89	94	68	168	15.5	20	87	88	92
197	1	68	17.3	20.3	83	86	91	65	165	17.3	20.3	83	86	91
198	1	48	18	23	85	85	93	74	175	18	23	85	85	93
199	1	40	16	20	77	78	87	60	172	16	20	75	75	86
200	1	55	15.7	20.5	81	83	92	70	170	15.7	20.5	81	83	92
201	1	27	18.1	26	117	117	120	124	181	18.1	26	117	117	120
202	2	56	17.2	19.7	85	87	93	67	166	17.2	19.7	85	86	93
203	1	63	17.5	21.7	96	98	97	84	172	17.5	21.7	96	97	97
204	1	61	16.5	21	95	96	97	72	163	16.5	21	95	95	97
205	1	67	17.8	21.2	95	95	102	80	175	17.8	21.2	95	95	101
206	2	53	17.5	21.3	88	90	88	58	155	17.5	21.3	87	90	88
207	2	69	14.2	18.3	65	65	83	45	154	14.2	18.3	65	65	83
208	2	60	16	21.8	95	95	102	72.5	158	16	21.8	95	95	102
209	1	70	16	21.1	83	86	93	66	164	16	21.1	83	86	93
210	1	70	16	20.1	85	85	93	66	164	16	20.1	85	85	93
211	2	25	15.3	21	88	89	107	77.5	160	15.3	21	88	88	106
212	1	58	16	21.7	84	84	88	65	172	16	21.7	83	83	88
213	2	72	15.3	19.3	93	93	90	59	157	15.3	19.3	93	93	90
214	2	85	14.8	17.3	94	94	98	58	150	14.8	17.3	94	94	98
215	2	47	13	16.8	80	81	91	44	130	13	16.8	80	80	90
216	2	54	14	17.1	70	72	88	46	157	14	17.1	70	72	88
217	1	59	16	20	86	87	92	73	169	16	20	86	87	92
218	2	74	16	19.2	97	98	103	66	150	16	19.2	97	98	103
219	2	77	14.7	19.5	88	90	92	59.5	154	14.7	19.5	88	90	92
220	2	72	16	18.5	97	99	81	59	150	16	18.5	97	99	81
221	2	79	17.2	22.5	96	97	101	66	160	17.2	22.5	96	97	101
222	2	72	15	18.2	94	95	92	64	153	15	18.2	92	93	90
223	2	47	16.3	21.2	90	92	96	71	156	16.3	21.2	90	92	96
224	1	63	15	20.7	71	71	86	56	163	15	20.7	71	71	86
225	2	17	13.7	18.5	60	61	83	47	166	13.7	18.5	60	61	83
226	2	55	13.7	17.6	87	88	97	70	160	13.7	17.6	87	88	97
227	2	67	14.7	19.5	90	92	92	59	156	14.7	19.5	90	92	92
228	2	51	16	24.2	91	92	105	79	167	16	24.2	91	92	105
229	1	56	18.5	21.2	91	93	96	78	181	18.5	21.2	91	92	96
230	1	68	15.1	18	80	81	86	57	165	15.1	18	80	80	86

## Sheet: Sheet4
	Gender	Age	Upper Limb Circumference（cm)	Lower Limb Circumference(cm)	Waist Circumference（cm）	Hip Circumference（cm）
Number							Height（Kg）	Weight（Kg）
1	1	81	15.3	19	89	84	61	161
2	1	59	15.7	19.1	64	81	47	170
3	1	87	15.7	20	91	88	63	160
4	2	51	14.8	18.9	66	84	48	160
5	1	79	17.7	21.5	89	95	70	165
6	2	75	14.5	18.8	90	97	62	155
7	2	47	16	20	86	93	62	155
8	2	57	14.7	17.5	65	76	40	162
9	2	49	13.2	19.8	61	78	38	150
10	2	58	13.7	18.5	65	86	42	149
11	1	58	18.5	19.2	81	84	58	152
12	2	77	15	22.5	83	91	58	161
13	2	23	14.3	21.5	86	94	68	160
14	2	69	14	17.7	75	81	43	148
15	2	61	16	19.3	87	90	64	157
16	1	86	15.8	21	89	90	62	165
17	1	72	15.7	21.2	86	87	61	157
18	1	38	15.1	20.8	76	85	61	171
19	2	86	17.1	24.2	93	100	73	152
20	2	47	14.5	18.9	83	89	60	155
21	2	82	16.3	19.8	97	97	56	154
22	2	67	18	22.8	107	110	82	162
23	2	74	13.7	24.5	95	102	64	155
24	2	69	15.2	18.9	75	84	49	152
25	2	77	15	18.8	75	83	45	152
26	2	67	14.8	18	66	80	44	148
27	1	64	14.5	18.3	74	83	51	162
28	2	78	14.5	19.2	93	103	65	152
29	2	64	15.5	21	94	99	60	150
30	1	84	15	18.3	74	81	49	162
31	1	80	16.2	21.8	86	90	57	167
32	2	72	15.5	18.5	72	80	45	155
33	2	62	15	19.5	76	85	57	158
34	1	74	18	23.5	91	95	81	183
35	2	79	14.2	16.2	90	93	56	156
36	2	64	14	17.6	76	84	51	152
37	1	75	15.7	18.8	83	86	62	170
38	2	70	16.1	19.8	85	96	59	159
39	2	69	13.7	17	76	87	46.5	156
40	2	80	14.8	23.4	98	100	73	158
41	2	75	13.5	18	74	83	46	148
42	1	65	15.8	20	89	93	64	160
43	2	63	15.1	19.3	78	90	56	143
44	2	58	14.8	19.1	80	90	63	165
45	2	61	14.3	18.5	83	88	58	158
46	2	70	14.2	18.9	87	90	53	150
47	2	89	15	21.6	92	91	65	150
48	2	57	14	19.2	71	84	50	155
49	1	41	15	18	83	90	58	165
50	1	59	16.5	24	97	104	89	173
51	2	61	13.1	18.1	80	86	49	158
52	2	63	15.1	21	82	90	61	170
53	2	60	13	18.7	80	90	58	143
54	2	76	15.2	19.7	91	99	65	153
55	2	46	13.5	15.5	67	84	51	155
56	1	60	13	20	66	80	48	157
57	2	80	15	21.5	83	94	59	158
58	2	83	13	20.5	91	94	53	153
59	2	54	16	19.7	78	90	61	158
60	1	74	15	22	106	102	83	168
61	2	65	15	20	89	97	65	165
62	1	25	16	24	88	94	88.5	170
63	1	69	15	21.5	96	98	65	167
64	1	59	14	18.2	75	92	57	160
65	1	84	13.5	18	75	84	56	161
66	1	55	15	22.2	82	94	68	172
67	1	53	14	22.5	97	96	85	174
68	2	72	14	22.8	100	104	68	153
69	2	83	12	22.3	89	100	58	141
70	1	70	13	16	67	102	46	163
71	1	47	15.5	19.5	89	92	64	178
72	1	37	15	23	93.5	96	77	175
73	1	37	15	26.7	94	98	84	178
74	2	68	13	22.2	89	98	62	158
75	2	80	12	19	86	96	52.5	150
76	11	76	15	18	97	99	70	160
77	1	72	15	19	90	100	68	170
78	2	61	13	17.4	86	95	47.5	145
79	2	79	17	20.3	80	90	48	145
80	1	57	16	22.5	73	84	58	168
81	2	71	15	16	74	89	52	160
82	1	58	15	19	97	108	80	169
83	2	74	15.5	21	96.5	105	65	156
84	2	66	15	18	89	95	58.5	156
85	2	83	15	19.7	92	100	58	153
86	2	83	14.5	20	75	91	47.5	155
87	1	70	16.8	22	87	92	67	172
88	2	75	20	23	103	108	73	142
89	2	33	14	19.3	73	88	51	154
90	1	58	16.4	20.5	77	92	61	174
91	1	59	16	20	95	90	75	170
92	2	64	15.7	20.8	92	98	65	158
93	2	53	17	20.4	90	97	66.5	153
94	1	75	16	21	93	93	68	169
95	2	42	16	21	100	100	75	152
96	2	58	17.5	22	87	91	64	160
97	1	62	15.2	19.3	82	85	59	163
98	2	62	16	19	84	94	64	160
99	2	50	15.1	21	85	82	53	155
100	1	75	15	22.3	78	85	54	166
101	1	29	16	21	96	99	78	165
102	2	23	15	21.1	98	102	75	155
103	2	78	15.2	20	80	95	62	155
104	1	74	17.3	24	102	105	85	178
105	2	64	14.4	19.5	76	91	40	156
106	1	62	16	21.2	85	98	60	168
107	1	54	16.4	20.1	90	96	69	163
108	2	54	15	19.5	105	107	81	158
109	1	50	16.5	20	76	84	59	174
110	1	42	17	21.5	95	97	79	168
111	2	57	15	20.8	98	100	15	20.8
112	1	74	17	22.5	103	99	85	168
113	2	69	14	20	83	84	44.5	152
114	1	69	16.7	22	96	96	73	158
115	2	66	14.5	18.6	74	81	42	151
116	1	61	15.8	18	70	78	49	157
117	2	71	16	18.8	78	89	56	162
118	2	44	13.2	19.8	80	91	55	157
119	1	34	17.6	23.4	95	104	94.5	197
120	1	70	17	21.6	80	88	65	165
121	2	52	16.6	21.7	85	96	71	165
122	2	51	15.2	21.5	94	110	77	156
123	2	79	14.5	19	86	92	70	145
124	1	61	18	21.5	93	96	73	168
125	2	57	14.3	19.5	78	80	44	156
126	1	69	16	19.2	82	90	63	169
127	1	81	15.2	17.8	78	86	50	165
128	1	75	16.8	20.4	80	90	65	161
129	2	77	17.1	21.8	88	96	65	160
130	2	54	14.3	18	80	86	52	158
131	2	46	13.5	19.7	62	80	40	156
132	2	71	13.5	17.7	67	80	38	155
133	1	73	17.3	21.5	77	86	58	162
134	2	59	13	19.2	62	73	38	155
135	2	69	16.7	21.5	92	94	65	160
136	2	28	15.2	19.4	88	89	68	162
137	1	67	15	18	64	76	48	168
138	1	66	16.1	19.2	82	84	62	173
139	1	68	18.2	23	104	101	87	175
140	1	84	16.8	22	93	93	75	167
141	1	76	16	19.2	70	82	53	160
142	1	67	18.5	20	110	102	80	159
143	1	54	15.5	20	78	90	62.5	173
144	2	69	17	21	90	99	63	158
145	2	80	15.2	20.7	86	95	56	145
146	1	38	17	21.8	93	100	81	168
147	2	62	15.2	20.7	95	107	75	159
148	2	53	13.5	19.5	76	87	52	165
149	1	41	18.7	26	102	105	94	165
150	1	52	17	21	93	101	80	174
151	2	66	17	20	94	99	78	174
152	2	70	15.5	20.3	84	95	59	160
153	1	55	16.3	20.5	95	96	73	168
154	1	84	15.4	18.2	76	85	50	160
155	1	61	16.4	20.4	90	94	65	163
156	1	65	16.1	20.1	75	86	60	172
157	2	50	14.7	20.1	76	91	59	153
158	1	73	17.2	22.1	113	111	102	173
159	1	60	16.5	19.8	83	92	59	165
160	1	57	16	19.7	74	86	60	175
161	2	74	16	22	84	91	63.5	164
162	1	84	18.2	19.9	85	92	66	168
163	2	66	15.5	20.6	90	98	65	155
164	2	68	13.3	16.8	69	83	44	160
165	2	75	16.5	19.7	85	93	61	152
166	1	47	17	21.7	89	92	72	170
167	1	76	16.2	20.3	83	89	60.5	166
168	2	61	15.5	20	93	96	63	152
169	1	49	14.6	20.5	84	85	61	163
170	1	66	16.1	19.8	91	85	62.5	168
171	1	77	16.1	19.3	88	90	54	160
172	2	59	16	17	80	85	47.5	149
173	1	25	16.5	22	91	94	78.5	170
174	2	27	14	20	73	90	53	156
175	2	74	14	19.5	87	96	66	163
176	1	59	14.8	17	72	83	50	163
177	2	59	16.2	18.3	74	85	50	154
178	1	70	17	19.2	83	90	60	172
179	1	60	17.1	20	70	83	55.5	170
180	2	63	14.5	17.8	78	85	50	158
181	1	37	15.7	19	79	87	61.5	170
182	1	55	17.8	20.5	86	97	67	164
183	1	66	19	23.5	105	101	88	170
184	1	61	17	22	98	94	74	162
185	1	70	16.5	19.3	75	86	51	160
186	2	47	13	17	65	81	41	152
187	2	49	14.5	18.1	72	85	51	160
188	1	47	18.5	22.1	73	89	64	168
189	2	56	15.5	20.5	100	96	79	169
190	1	47	18.5	22.6	100	105	90	175
191	2	18	14.8	21.2	77	96	60	168
192	1	52	15	19.5	79	85	61	170
193	2	27	14.3	18.3	71	87	52	155
194	2	71	15.5	19.5	80	92	58	158
195	2	69	15.2	20	90	97	61	145
196	1	69	15.5	20	88	94	68	168
197	1	68	17.3	20.3	83	91	65	165
198	1	48	18	23	85	93	74	175
199	1	40	16	20	77	87	60	172
200	1	55	15.7	20.5	81	92	70	170
201	1	27	18.1	26	117	120	124	181
202	2	56	17.2	19.7	85	93	67	166
203	1	63	17.5	21.7	96	97	84	172
204	1	61	16.5	21	95	97	72	163
205	1	67	17.8	21.2	95	102	80	175
206	2	53	17.5	21.3	88	88	58	155
207	2	69	14.2	18.3	65	83	45	154
208	2	60	16	21.8	95	102	72.5	158
209	1	70	16	21.1	83	93	66	164
210	1	70	16	20.1	85	93	66	164
211	2	25	15.3	21	88	107	77.5	160
212	1	58	16	21.7	84	88	65	172
213	2	72	15.3	19.3	93	90	59	157
214	2	85	14.8	17.3	94	98	58	150
215	2	47	13	16.8	80	91	44	130
216	2	54	14	17.1	70	88	46	157
217	1	59	16	20	86	92	73	169
218	2	74	16	19.2	97	103	66	150
219	2	77	14.7	19.5	88	92	59.5	154
220	2	72	16	18.5	97	81	59	150
221	2	79	17.2	22.5	96	101	66	160
222	2	72	15	18.2	94	92	64	153
223	2	47	16.3	21.2	90	96	71	156
224	1	63	15	20.7	71	86	56	163
225	2	17	13.7	18.5	60	83	47	166
226	2	55	13.7	17.6	87	97	70	160
227	2	67	14.7	19.5	90	92	59	156
228	2	51	16	24.2	91	105	79	167
229	1	56	18.5	21.2	91	96	78	181
230	1	68	15.1	18	80	86	57	165
231	2	51	16	20	86	96	160	66
232	2	62	16.1	19.5	80	88	158	55
233	2	51	14.5	18	76	84	162	48
234	1	63	17.4	21.3	89	98	170	74
235	1	57	16.1	19.5	94	91	163	66
236	1	49	15.7	20.2	77	85	166	57
237	11	42	15.5	19.8	78	88	175	58
238	1	73	17.3	22.6	98	96	163	78
239	1	69	16.6	21	90	91	166	70
240	2	66	16	19.8	87	94	165	65
241	1	79	16.5	19.7	85	90	162	60
242	1	69	15.6	19	83	87	170	58
243	1	67	15.3	20.3	80	86	170	60
244	1	63	16.2	20.5	77	87	160	60
245	1	26	18.6	24.5	111	104	165	100
246	1	56	15.7	24.2	90	93	168	70
247	2	64	16.2	21.5	97	100	159	69.5
248	2	77	17.5	27.6	102	110	157	78
249	2	56	15.5	22	80	94	153	57
250	2	72	14.3	19.8	77	84	147	45.5
251	2	74	16.3	25	107	108	156	83
252	1	61	16.6	22.5	89	93	169	70
253	2	50	14.7	19.9	75	85	152	47
254	2	31	15.7	20.8	96	101	157	65
255	2	66	14.4	21.1	81	85	148	54
256	1	33	17.1	22.8	90	98	172	76.5
257	2	73	16	22.6	95	99	145	63
258	2	60	15.8	19.8	85	94	160	53
259	1	74	15.9	20.5	82	89	173	58
260	1	76	17.5	22.3	90	93	172	73
261	1	55	14.3	19.2	83	97	153	56
262	1	68	15.4	22.8	91	108	153	65
263	2	64	15.5	17.3	80	89	157	54.5
264	2	64	18.2	21	95	99	153	68
265	1	75	16.8	23	93	96	174	80
266	1	73	16.1	20	85	91	163	63
267	1	52	17	22.5	107	100	170	92
268	2	68	15.1	21.2	93	98	159	62
269	22	37	14.5	22.8	80	94	162	68
270	1	77	16.7	22	91	92	172	71
271	2	60	13.8	18	62	80	140	38
272	2	65	15.7	21.5	82	88	150	51
273	1	68	16.7	21.8	85	88	168	65
274	1	60	17	22.5	105	107	170	94
275	1	50	19	20.8	92	95	169	80
276	2	77	16.2	22.2	95	103	158	69
277	2	61	14.4	15.3	74	81.5	156	45
278	2	75	14.3	20.6	77	88	151	53.5
279	2	59	14	18	70	82	152	42
280	1	52	17	21.5	105	105	173	90
281	2	52	14.5	20.8	66	82	153	44
282	1	66	17	21.5	92	92	170	75
283	1	87	15.5	20	80	90	168	67
284	1	84	18.1	24.8	93	96	168	76
285	2	66	14.2	21	83	94	160	66
286	1	34	16	18	85	88	169	70
287	2	38	15	23.2	107	107	156	84
288	2	59	16.7	23.2	103	109	160	81
289	2	71	17	22	112	117	165	92
290	2	69	15.5	19	75	85	150	50
291	2	60	16.8	23.1	90	100	153	68
292	2	66	15.7	22	100	100	165	76
293	1	67	15.5	21.8	80	87	169	67
294	1	58	17.5	20.5	95	92	168	75
295	1	79	16.2	22.8	90	95	170	70
296	1	68	16.8	21.5	95	94	168	75
297	2	60	15.1	20.5	83	90	156	62
298	2	66	17.2	21.5	90	96	155	60
299	2	54	14.8	19.1	89	94	161	64
300	2	64	16	19.3	83	95	163	62
301	1	57	16.7	21.6	90	99	178	80
302	1	59	15.7	20	77	86	169	58
303	1	65	17.5	23	86	93	176	76
304	1	64	16.7	20.8	83	90	172	65
305	1	59	15.5	20.8	89	92	159	62.5
306	2	73	15.3	20.6	88	94	156	64
307	1	37	16.3	21.6	88	95	168	70
308	1	64	16	20.5	74	86	173	57
309	2	66	16	18	80	85	150	55
310	1	40	15.7	21.5	83	88	170	65
311	1	65	15.3	21.2	85	90	165	60
312	1	53	16.8	24	85	94	169	70
313	1	59	18	23.1	100	97	172	84
314	1	55	16.4	21.3	82	86	180	60
315	2	46	12.5	17.1	80	82	133	42
316	1	57	17.3	20.2	91	93	172	69
317	1	55	17	21.5	92	94	172	75
318	1	51	16.8	22.2	80	88	172	63
319	1	69	14.7	17.7	70	75	160	44
320	2	88	17	19.4	100	100	146	66
321	1	33	15.5	23.2	73	83	170	56
322	1	61	15.2	20	78	82	153	50
323	1	49	15	20	78	88	164	56.5
324	1	62	16.6	20.3	90	95	160	68
325	2	41	14.5	19.8	82	88	152	57.5
326	1	36	15.1	20.8	73	85	170	62
327	1	60	17.8	22.7	100	100	164	91
328	1	74	15.8	22.5	86	91	165	65
329	2	71	14.3	18	82	87	155	50
330	2	79	14.7	21.5	83	87	147	55
331	2	86	14.1	18	78	84	149	53
332	1	73	17	21.5	90	94	163	65
333	1	69	18	24.3	95	101	180	83.5
334	2	71	13.7	19	76	83	158	50
335	2	26	14.5	21.5	84	92	160	62
336	1	47	17.4	21.6	90	93	166	68
337	1	68	16	20	87	91	160	64
338	2	71	14	18.5	85	92	161	56
339	2	72	14	18	74	86	140	46
340	1	38	16	21.6	88	92	170	66
341	1	64	18	22	92	94	170	62.5
342	1	78	15.3	21.6	83	89	162	62
343	2	63	17	24.3	100	108	162	80
344	2	46	14.5	19.2	83	86	150	55
345	2	60	15	18.8	86	100	152	62
346	1	53	17	21	94	101	168	81
347	2	15	15.5	23	83	102	159	66
348	1	64	16.8	21.4	90	93	170	71
349	1	65	17.1	22	98	105	165	81
350	1	83	16.2	19.5	76	85	175	61
351	1	65	17.1	21	81	93	173	70
352	2	85	15.7	18	89	93	148	55
353	1	35	17	21.3	103	101	166	81.7
354	2	74	15.2	18.5	79	86	155	47
355	2	61	15.7	20.5	82	95	162	62
356	1	54	17.5	20.7	93	100	168	78
357	1	61	15	19.2	71	82	164	54
358	2	88	15.5	19.3	85	90	155	64
359	1	55	19.1	21.2	81	91	178	62
360	1	43	16.2	22.3	85	89	175	68
361	2	59	15.2	19.5	81	89	158	55
362	1	61	18	22	90	101	170	76
363	1	71	16	21.8	75	83	172	54
364	2	67	14.6	19	75	83	155	47
365	2	81	15	18.2	75	83	160	49
366	2	84	15.6	21.5	89	104	150	62
367	2	25	14.5	21.2	69	88	164	55
368	2	63	16	20	80	89	153	55
369	2	36	15.8	17.5	74	88	160	58
370	2	43	14	21.2	85	91	161	66
371	1	77	16.2	19.8	79	85	158	56
372	2	23	16	22	90	102	151	73
373	1	42	17.4	24	110	107	176	103
374	2	72	14	17.2	85	88	156	51
375	1	50	15.5	21.1	74	84	178	61.5
376	2	32	13	16.8	70	80	152	43
377	2	50	17	18.4	82	97	145	61
378	2	25	13.2	18.8	74	84	165	60
379	2	65	15	19.5	66	81	147	41
380	2	36	15	20.2	73	87	155	50
381	1	62	18.7	22	91	96	163	77.5
382	2	74	15	19.3	87	89	156	55
383	1	42	16.5	19.8	85	95	171	71
384	1	58	19	22	95	96	163	78
385	1	80	16	20.8	76	86	164	54
386	1	37	17.2	21.5	97	98	171	81
387	2	36	15.5	20	82	95	160	67
388	1	43	17.8	24.2	97	100	170.5	78
389	1	49	16	20	92	96	162	77
390	2	54	16	22	92	100	159	68
391	2	86	16	19.2	88	92	152	85
392	2	32	13.2	18.5	65	87	156	47
393	2	51	15	20	73	86	160	49
394	1	67	17.2	22.3	90	100	180	76
395	2	42	15.7	21	85	98	160	69
396	1	66	16.1	20	69	79	168	50
397	2	78	15.2	22.2	89	96	152	64
398	1	54	15.8	19.8	87	89	167	65
399	2	53	15	20.1	85	92	162	63
400	1	68	15	20.5	85	90	164	64
401	2	61	15.7	24	101	103	168	82
402	1	67	16.7	21.8	95	91	162	70
403	2	49	14.9	20.3	80	93	162	58
404	1	74	17	20	94	92	161	67
405	2	67	14	19	78	86	153	53
406	2	76	16.8	22	98	97	160	66
407	1	59	16.8	20.2	81	90	168	63.5
408	2	64	16.5	24	100	109	157	85
409	1	60	16.7	20.5	89	95	165	65
410	2	63	14	19.2	79	81	148	48
411	2	14	13.7	20.3	62	78	164	45
412	2	62	15	19	80	83	150	51
413	2	30	16.7	24	81	99	169	77
414	2	72	15.8	21	105	104	157	77
415	1	55	15.8	19.5	83	86	163	60
416	2	68	15.7	20.5	93	90	155	59
417	2	36	13.5	16.7	68	84	155	41
418	1	54	17.2	22.5	96	102	167	87
419	2	71	16.2	24	98	96	162	73
420	2	68	17	20.3	97	88	156	65
421	1	86	19.2	22.5	94	95	167	70
422	1	60	15.7	19.7	65	74	156	51
423	2	80	14.7	18.8	82	86	150	51
424	1	58	16	20.8	85	94	163	68
425	2	50	14.1	22.4	82	90	148	55
426	2	58	14.5	18.5	72	86	151	51
427	2	72	14.2	19	87	89	142	48
428	2	80	17.2	21	76	90	158	56
429	1	59	16	20	76	82	165	50
430	2	70	16	21.3	94	95	158	60
431	11	70	16.2	20.5	85	87	165	62.5
432	1	33	17.8	24	103	107	175	95
433	1	59	18	22.5	92	99	176	75
434	1	65	17	20.5	94	95	170	71
435	1	54	14.5	17.5	64	78	163	37
436	2	62	15.5	20	76	85	148	47
437	1	65	16.5	22	93	100	170	75
438	2	68	14.7	18.5	80	90	159	56
439	2	67	16	20	79	94	167	58
440	1	40	16	21.3	83	91	170	70
441	1	69	16.7	21	85	91	165	62
442	2	46	14.8	21	83	94	155	66
443	1	64	16.5	20.7	84	94	160	60
444	2	78	15.5	19	91	93	155	53
445	2	52	15.4	20.7	84	94	160	66
446	2	78	16	21	94	96	148	63
447	11	67	17	21	81	91	175	68
448	2	62	16	18.8	79	85	161	53
449	1	38	17	23	91	93	180	87
450	1	68	16.3	21.3	87	94	168	68
451	1	33	14.8	19.7	77	84	160	60
452	2	68	14	17.5	93	89	152	55
453	2	52	15	20	84	96	160	65
454	1	28	16.5	22	96	98	180	86
455	1	67	18	19.7	80	83	158	54
456	1	71	17	20	95	97	153	64
457	2	70	16	20	90	94	153	64
458	1	60	17	22	95	100	175	83
459	2	58	15	20	89	95	164	68
460	2	77	16	21	88	99	155	60
461	11	68	17	22	85	90	168	67
462	2	76	15	18.8	88	92	155	56
463	2	65	16.5	23.5	104	107	163	84
464	1	62	18	21.8	92	96	175	76
465	2	69	16.5	25.2	81	93	162	62
466	1	54	15.5	21	84	91	180	68
467	2	49	15	20.8	83	93	158	62
468	1	77	15.5	19.5	80	85	168	54
469	1	55	16	21.5	88	98	170	63
470	1	37	15.5	20.7	84	94	170	72
471	2	73	14.3	19.3	77	91	165	52
472	1	68	17.5	21.5	95	99	170	81
473	2	73	15.3	19.2	81	92	152	55
474	1	36	16.5	22.5	95	100	173	85
475	1	59	18	22.5	93	96.5	172	75
476	1	78	16	22.1	83	92	162	62
477	1	66	16	21	85	88	165	62.5
478	1	58	16.7	19.5	73	83	163	52
479	11	66	15.7	20.8	70	88	170	50
480	1	41	16.5	25	90	96	171	76
481	2	54	15.7	21	80	89	160	55
482	2	47	14	18.1	70	83	160	48
483	11	51	16.5	19.8	86	87	160	60
484	2	46	16	20.8	81	95	160	65
485	1	65	15	18	68	78	153	41
486	1	63	16.8	22.8	96	102	167	75
487	2	69	14	19	74	82	148	48
488	2	67	14	17.1	76	83	153	47
489	1	62	16.6	20.1	88	92	169	64
490	2	73	15.5	20.7	95	101	150	68
491	1	65	18.5	22	96	100	178	83
492	2	67	14.5	17.5	69	82	149	40
493	1	79	15.5	19.8	82	90	158	56
494	2	66	15.2	19	90	97	156	62
495	1	69	18	23.5	96	99	176	89
496	1	66	16.5	20	85	91	169	66
